# Supplementary material for: Plant-Derived Catechols Are Substrates of TonB-Dependent Transporters and Sensitize Pseudomonas aeruginosa to Siderophore-Drug Conjugates
Source: mBio. 2022 Jun 30;13(4):e01498-22. doi: 10.1128/mbio.01498-22 (PMC9426570; doi:10.1128/mbio.01498-22)
Supplement: TABLE S5 [file mbio.01498-22-s0008.xlsx]

## Sheet: fig 1B
Within each row, compare columns (simple effects within rows)
Number of families	2
Number of comparisons per family	2
Alpha	0.05
Dunnett's multiple comparisons test	Mean Diff.	95.00% CI of diff.	Below threshold?	Summary	Adjusted P Value
PA01
pBBR-GFP vs. piuAp-GFP	-4024	-4504 to -3543	Yes	****	<0.0001
pBBR-GFP vs. pirAp-GFP	1150	669.1 to 1630	Yes	***	0.0009
PA14
pBBR-GFP vs. piuAp-GFP	-4020	-4500 to -3540	Yes	****	<0.0001
pBBR-GFP vs. pirAp-GFP	636	155.6 to 1116	Yes	*	0.0161
Test details	Mean 1	Mean 2	Mean Diff.	SE of diff.	N1	N2	Cohen D	DF
PA01
pBBR-GFP vs. piuAp-GFP	3254	7277	-4024	167.8	2	2	23.98	6
pBBR-GFP vs. pirAp-GFP	3254	2104	1150	167.8	2	2	6.851	6
PA14
pBBR-GFP vs. piuAp-GFP	2645	6665	-4020	167.8	2	2	23.96	6
pBBR-GFP vs. pirAp-GFP	2645	2009	636	167.8	2	2	3.791	6

## Sheet: fig 1C&D
	Within each column, compare rows (simple effects within columns)
	Number of families	6
	Number of comparisons per family	3
	Alpha	0.05
	Dunnett's multiple comparisons test	Mean Diff.	95.00% CI of diff.	Below threshold?	Summary	Adjusted P Value
C	PA01 pBBR1-GFP
	DMSO vs. QCT	-862.5	-2228 to 502.6	No	ns	0.2862
	DMSO vs. CHL	98	-1267 to 1463	No	ns	0.9958
	DMSO vs. CAF	-67	-1432 to 1298	No	ns	0.9986
C	PA01 ppiuA-GFP
	DMSO vs. QCT	-3412	-4777 to -2046	Yes	****	<0.0001
	DMSO vs. CHL	-3037	-4402 to -1672	Yes	****	<0.0001
	DMSO vs. CAF	-4584	-5949 to -3218	Yes	****	<0.0001
C	PA01 ppirA-GFP
	DMSO vs. QCT	-5664	-7029 to -4299	Yes	****	<0.0001
	DMSO vs. CHL	-673	-2038 to 692.1	No	ns	0.4761
	DMSO vs. CAF	-2084	-3449 to -718.4	Yes	**	0.0023
D	PA14 pBBR1-GFP
	DMSO vs. QCT	-296.5	-1662 to 1069	No	ns	0.9055
	DMSO vs. CHL	-53.5	-1419 to 1312	No	ns	0.9993
	DMSO vs. CAF	-235	-1600 to 1130	No	ns	0.9488
D	PA14 ppiuA-GFP
	DMSO vs. QCT	-6825	-8190 to -5459	Yes	****	<0.0001
	DMSO vs. CHL	-3224	-4589 to -1858	Yes	****	<0.0001
	DMSO vs. CAF	-5792	-7157 to -4426	Yes	****	<0.0001
D	PA14 ppirA-GFP
	DMSO vs. QCT	-14578	-15943 to -13212	Yes	****	<0.0001
	DMSO vs. CHL	-2210	-3575 to -844.4	Yes	**	0.0013
	DMSO vs. CAF	-8460	-9825 to -7095	Yes	****	<0.0001
	Test details	Mean 1	Mean 2	Mean Diff.	SE of diff.	N1	N2	Cohen D	DF
	PA01 pBBR1-GFP
	DMSO vs. QCT	4025	4887	-862.5	544.5	2	2	1.584	24
	DMSO vs. CHL	4025	3927	98	544.5	2	2	0.18	24
	DMSO vs. CAF	4025	4092	-67	544.5	2	2	0.123	24
	PA01 ppiuA-GFP
	DMSO vs. QCT	9691	13103	-3412	544.5	2	2	6.265	24
	DMSO vs. CHL	9691	12728	-3037	544.5	2	2	5.577	24
	DMSO vs. CAF	9691	14275	-4584	544.5	2	2	8.417	24
	PA01 ppirA-GFP
	DMSO vs. QCT	2890	8554	-5664	544.5	2	2	10.4	24
	DMSO vs. CHL	2890	3563	-673	544.5	2	2	1.236	24
	DMSO vs. CAF	2890	4973	-2084	544.5	2	2	3.826	24
	PA14 pBBR1-GFP
	DMSO vs. QCT	4364	4661	-296.5	544.5	2	2	0.5445	24
	DMSO vs. CHL	4364	4418	-53.5	544.5	2	2	0.09825	24
	DMSO vs. CAF	4364	4599	-235	544.5	2	2	0.4316	24
	PA14 ppiuA-GFP
	DMSO vs. QCT	10824	17648	-6825	544.5	2	2	12.53	24
	DMSO vs. CHL	10824	14047	-3224	544.5	2	2	5.92	24
	DMSO vs. CAF	10824	16615	-5792	544.5	2	2	10.64	24
	PA14 ppirA-GFP
	DMSO vs. QCT	3096	17674	-14578	544.5	2	2	26.77	24
	DMSO vs. CHL	3096	5306	-2210	544.5	2	2	4.058	24
	DMSO vs. CAF	3096	11556	-8460	544.5	2	2	15.54	24

## Sheet: fig 3
		Within each column, compare rows (simple effects within columns)
		Number of families	5
		Number of comparisons per family	3
		Alpha	0.05
		Dunnett's multiple comparisons test	Predicted (LS) mean diff.	95.00% CI of diff.	Below threshold?	Summary	Adjusted P Value
	A	PA14
		DMSO vs. QCT	0.175	-0.01800 to 0.3680	No	ns	0.0807
		DMSO vs. CHL	0.0235	-0.2129 to 0.2599	No	ns	0.9896
		DMSO vs. QCT + FeCl2	-0.0975	-0.3339 to 0.1389	No	ns	0.6115
	B	Δpchpvd
		DMSO vs. QCT	0.285	0.09376 to 0.4762	Yes	**	0.0034
		DMSO vs. CHL	-0.0515	-0.2427 to 0.1397	No	ns	0.831
		DMSO vs. QCT + FeCl2	-0.156	-0.3472 to 0.03524	No	ns	0.124
	C	ΔpchpvdpiuA
		DMSO vs. QCT	0.2085	0.01726 to 0.3997	Yes	*	0.0312
		DMSO vs. CHL	-0.152	-0.3432 to 0.03924	No	ns	0.1367
		DMSO vs. QCT + FeCl2	-0.1645	-0.3557 to 0.02674	No	ns	0.1004
	D	ΔpchpvdpirA
		DMSO vs. QCT	0.295	0.1038 to 0.4862	Yes	**	0.0026
		DMSO vs. CHL	-0.025	-0.2162 to 0.1662	No	ns	0.9745
		DMSO vs. QCT + FeCl2	-0.097	-0.2882 to 0.09424	No	ns	0.4417
	E	ΔpchpvdpiuApirA
		DMSO vs. QCT	0.5995	0.4083 to 0.7907	Yes	****	<0.0001
		DMSO vs. CHL	0.1475	-0.04374 to 0.3387	No	ns	0.1522
		DMSO vs. QCT + FeCl2	-0.2495	-0.4407 to -0.05826	Yes	**	0.0097
		Test details	Predicted (LS) mean 1	Predicted (LS) mean 2	Predicted (LS) mean diff.	SE of diff.	N1	N2	Cohen D	DF
		PA14
		DMSO vs. QCT	0.8555	0.6805	0.175	0.0746	2	2	2.346	18
		DMSO vs. CHL	0.8555	0.832	0.0235	0.09137	2	1	0.2572	18
		DMSO vs. QCT + FeCl2	0.8555	0.953	-0.0975	0.09137	2	1	1.067	18
		Δpchpvd
		DMSO vs. QCT	0.7105	0.4255	0.285	0.0746	2	2	3.82	18
		DMSO vs. CHL	0.7105	0.762	-0.0515	0.0746	2	2	0.6903	18
		DMSO vs. QCT + FeCl2	0.7105	0.8665	-0.156	0.0746	2	2	2.091	18
		ΔpchpvdpiuA
		DMSO vs. QCT	0.6435	0.435	0.2085	0.0746	2	2	2.795	18
		DMSO vs. CHL	0.6435	0.7955	-0.152	0.0746	2	2	2.037	18
		DMSO vs. QCT + FeCl2	0.6435	0.808	-0.1645	0.0746	2	2	2.205	18
		ΔpchpvdpirA
		DMSO vs. QCT	0.7095	0.4145	0.295	0.0746	2	2	3.954	18
		DMSO vs. CHL	0.7095	0.7345	-0.025	0.0746	2	2	0.3351	18
		DMSO vs. QCT + FeCl2	0.7095	0.8065	-0.097	0.0746	2	2	1.3	18
		ΔpchpvdpiuApirA
		DMSO vs. QCT	0.6255	0.026	0.5995	0.0746	2	2	8.036	18
		DMSO vs. CHL	0.6255	0.478	0.1475	0.0746	2	2	1.977	18
		DMSO vs. QCT + FeCl2	0.6255	0.875	-0.2495	0.0746	2	2	3.344	18

## Sheet: fig 4
	Compare each cell mean with the other cell mean in that row
	Number of families	1
	Number of comparisons per family	5
	Alpha	0.05
	Šídák's multiple comparisons test	Mean Diff.	95.00% CI of diff.	Below threshold?	Summary	Adjusted P Value
	0min - 30 min
	Δpvdpch	-51.48	-72.19 to -30.77	Yes	***	0.0009
	ΔpvdpchpiuA	-45.09	-65.80 to -24.38	Yes	**	0.0016
	ΔpvdpchpirA	-83.05	-103.8 to -62.34	Yes	****	<0.0001
	ΔpvdpchpiuApirA	-6.184	-26.90 to 14.53	No	ns	0.8127
	Δpvdpch + CCCP	5.07	-15.64 to 25.78	No	ns	0.9017
	Test details	Mean 1	Mean 2	Mean Diff.	SE of diff.	N1	N2	Cohen D	DF
	0min - 30 min
	Δpvdpch	35.43	86.91	-51.48	5.163	2	2	9.97	5
	ΔpvdpchpiuA	32.89	77.99	-45.09	5.163	2	2	8.733	5
	ΔpvdpchpirA	31.07	114.1	-83.05	5.163	2	2	16.08	5
	ΔpvdpchpiuApirA	24.27	30.46	-6.184	5.163	2	2	1.198	5
	Δpvdpch + CCCP	18.37	13.3	5.07	5.163	2	2	0.9819	5000

## Sheet: fig 5
	Quercetin									Luteolin (20uM)									Caffeic acid									Chlorogenic acid
	Within each row, compare columns (simple effects within rows)									Within each row, compare columns (simple effects within rows)									Within each row, compare columns (simple effects within rows)									Within each row, compare columns (simple effects within rows)
	Number of families	3								Number of families	3								Number of families	3								Number of families	3
	Number of comparisons per family	5								Number of comparisons per family	5								Number of comparisons per family	5								Number of comparisons per family	5
	Alpha	0.05								Alpha	0.05								Alpha	0.05								Alpha	0.05
	Dunnett's multiple comparisons test	Mean Diff.	95.00% CI of diff.	Below threshold?	Summary	Adjusted P Value				Dunnett's multiple comparisons test	Mean Diff.	95.00% CI of diff.	Below threshold?	Summary	Adjusted P Value				Dunnett's multiple comparisons test	Mean Diff.	95.00% CI of diff.	Below threshold?	Summary	Adjusted P Value				Dunnett's multiple comparisons test	Mean Diff.	95.00% CI of diff.	Below threshold?	Summary	Adjusted P Value
	pBBR-GFP									pBBR-GFP									pBBR-GFP									pBBR-GFP
	PAO1 vs. ΔpirR	0	-1564 to 1564	No	ns	>0.9999				PAO1 vs. ΔpirR	267.4	-3309 to 3844	No	ns	0.9997				PAO1 vs. ΔpirR	-105.3	-1180 to 969.0	No	ns	0.9987				PAO1 vs. ΔpirR	-726.8	-1868 to 414.6	No	ns	0.3318
	PAO1 vs. ΔpirS	0	-1564 to 1564	No	ns	>0.9999				PAO1 vs. ΔpirS	681.9	-2894 to 4258	No	ns	0.9767				PAO1 vs. ΔpirS	-4.006	-1078 to 1070	No	ns	>0.9999				PAO1 vs. ΔpirS	7.79	-1134 to 1149	No	ns	>0.9999
	PAO1 vs. ΔpirA	0	-1564 to 1564	No	ns	>0.9999				PAO1 vs. ΔpirA	-378.3	-3955 to 3198	No	ns	0.9983				PAO1 vs. ΔpirA	-406.4	-1481 to 667.9	No	ns	0.777				PAO1 vs. ΔpirA	-326.2	-1468 to 815.3	No	ns	0.9103
	PAO1 vs. ΔpiuA	0	-1564 to 1564	No	ns	>0.9999				PAO1 vs. ΔpiuA	681.9	-2894 to 4258	No	ns	0.9767				PAO1 vs. ΔpiuA	320.6	-753.8 to 1395	No	ns	0.8955				PAO1 vs. ΔpiuA	11.24	-1130 to 1153	No	ns	>0.9999
	PAO1 vs. ΔpirA piuA	0	-1564 to 1564	No	ns	>0.9999				PAO1 vs. ΔpirA piuA	357.6	-3219 to 3934	No	ns	0.9985				PAO1 vs. ΔpirA piuA	-889.5	-1964 to 184.9	No	ns	0.133				PAO1 vs. ΔpirA piuA	-774.4	-1916 to 367.1	No	ns	0.2767
	piuAp-GFP									piuAp-GFP									piuAp-GFP									piuAp-GFP
	PAO1 vs. ΔpirR	5775	4211 to 7339	Yes	****	<0.0001				PAO1 vs. ΔpirR	5988	2412 to 9564	Yes	***	0.001				PAO1 vs. ΔpirR	4497	3423 to 5571	Yes	****	<0.0001				PAO1 vs. ΔpirR	3660	2519 to 4802	Yes	****	<0.0001
	PAO1 vs. ΔpirS	5775	4211 to 7339	Yes	****	<0.0001				PAO1 vs. ΔpirS	6074	2497 to 9650	Yes	***	0.0008				PAO1 vs. ΔpirS	4497	3423 to 5571	Yes	****	<0.0001				PAO1 vs. ΔpirS	3916	2775 to 5058	Yes	****	<0.0001
	PAO1 vs. ΔpirA	5089	3525 to 6653	Yes	****	<0.0001				PAO1 vs. ΔpirA	3975	399.0 to 7551	Yes	*	0.0266				PAO1 vs. ΔpirA	3709	2634 to 4783	Yes	****	<0.0001				PAO1 vs. ΔpirA	3866	2725 to 5008	Yes	****	<0.0001
	PAO1 vs. ΔpiuA	3891	2327 to 5455	Yes	****	<0.0001				PAO1 vs. ΔpiuA	2191	-1385 to 5767	No	ns	0.3399				PAO1 vs. ΔpiuA	-783.2	-1858 to 291.1	No	ns	0.2188				PAO1 vs. ΔpiuA	13.35	-1128 to 1155	No	ns	>0.9999
	PAO1 vs. ΔpirA piuA	5775	4211 to 7339	Yes	****	<0.0001				PAO1 vs. ΔpirA piuA	4438	862.0 to 8014	Yes	*	0.0125				PAO1 vs. ΔpirA piuA	2962	1887 to 4036	Yes	****	<0.0001				PAO1 vs. ΔpirA piuA	3145	2004 to 4287	Yes	****	<0.0001
	pirAp-GFP									pirAp-GFP									pirAp-GFP									pirAp-GFP
	PAO1 vs. ΔpirR	10409	8844 to 11973	Yes	****	<0.0001				PAO1 vs. ΔpirR	7754	4178 to 11330	Yes	****	<0.0001				PAO1 vs. ΔpirR	5033	3958 to 6107	Yes	****	<0.0001				PAO1 vs. ΔpirR	2474	1332 to 3615	Yes	****	<0.0001
	PAO1 vs. ΔpirS	10539	8975 to 12103	Yes	****	<0.0001				PAO1 vs. ΔpirS	7820	4243 to 11396	Yes	****	<0.0001				PAO1 vs. ΔpirS	4747	3673 to 5821	Yes	****	<0.0001				PAO1 vs. ΔpirS	3136	1995 to 4278	Yes	****	<0.0001
	PAO1 vs. ΔpirA	10539	8975 to 12103	Yes	****	<0.0001				PAO1 vs. ΔpirA	7229	3653 to 10805	Yes	***	0.0001				PAO1 vs. ΔpirA	4329	3255 to 5403	Yes	****	<0.0001				PAO1 vs. ΔpirA	2687	1546 to 3829	Yes	****	<0.0001
	PAO1 vs. ΔpiuA	3839	2274 to 5403	Yes	****	<0.0001				PAO1 vs. ΔpiuA	-139.4	-3716 to 3437	No	ns	0.9999				PAO1 vs. ΔpiuA	-272	-1346 to 802.3	No	ns	0.9428				PAO1 vs. ΔpiuA	408.6	-732.8 to 1550	No	ns	0.8105
	PAO1 vs. ΔpirA piuA	10539	8975 to 12103	Yes	****	<0.0001				PAO1 vs. ΔpirA piuA	7618	4041 to 11194	Yes	****	<0.0001				PAO1 vs. ΔpirA piuA	5087	4012 to 6161	Yes	****	<0.0001				PAO1 vs. ΔpirA piuA	2430	1289 to 3572	Yes	****	<0.0001
	Test details	Mean 1	Mean 2	Mean Diff.	SE of diff.	N1	N2	Cohen D	DF	Test details	Mean 1	Mean 2	Mean Diff.	SE of diff.	N1	N2	Cohen D	DF	Test details	Mean 1	Mean 2	Mean Diff.	SE of diff.	N1	N2	Cohen D	DF	Test details	Mean 1	Mean 2	Mean Diff.	SE of diff.	N1	N2	Cohen D	DF
	pBBR-GFP									pBBR-GFP									pBBR-GFP									pBBR-GFP
	PAO1 vs. ΔpirR	0	0	0	594.4	3	3	0	36	PAO1 vs. ΔpirR	681.9	414.5	267.4	1295	2	2	0.2065	18	PAO1 vs. ΔpirR	320.6	425.9	-105.3	408.2	3	3	0.2581	36	PAO1 vs. ΔpirR	11.24	738.1	-726.8	433.7	3	3	1.676	36
	PAO1 vs. ΔpirS	0	0	0	594.4	3	3	0	36	PAO1 vs. ΔpirS	681.9	0	681.9	1295	2	2	0.5266	18	PAO1 vs. ΔpirS	320.6	324.6	-4.006	408.2	3	3	0.009814	36	PAO1 vs. ΔpirS	11.24	3.453	7.79	433.7	3	3	0.01796	36
	PAO1 vs. ΔpirA	0	0	0	594.4	3	3	0	36	PAO1 vs. ΔpirA	681.9	1060	-378.3	1295	2	2	0.2921	18	PAO1 vs. ΔpirA	320.6	727	-406.4	408.2	3	3	0.9957	36	PAO1 vs. ΔpirA	11.24	337.4	-326.2	433.7	3	3	0.7521	36
	PAO1 vs. ΔpiuA	0	0	0	594.4	3	3	0	36	PAO1 vs. ΔpiuA	681.9	0	681.9	1295	2	2	0.5266	18	PAO1 vs. ΔpiuA	320.6	0	320.6	408.2	3	3	0.7853	36	PAO1 vs. ΔpiuA	11.24	0	11.24	433.7	3	3	0.02592	36
	PAO1 vs. ΔpirA piuA	0	0	0	594.4	3	3	0	36	PAO1 vs. ΔpirA piuA	681.9	324.3	357.6	1295	2	2	0.2762	18	PAO1 vs. ΔpirA piuA	320.6	1210	-889.5	408.2	3	3	2.179	36	PAO1 vs. ΔpirA piuA	11.24	785.6	-774.4	433.7	3	3	1.785	36
	piuAp-GFP									piuAp-GFP									piuAp-GFP									piuAp-GFP
	PAO1 vs. ΔpirR	5775	0	5775	594.4	3	3	9.716	36	PAO1 vs. ΔpirR	6074	86.24	5988	1295	2	2	4.624	18	PAO1 vs. ΔpirR	4497	0	4497	408.2	3	3	11.02	36	PAO1 vs. ΔpirR	3916	255.8	3660	433.7	3	3	8.439	36
	PAO1 vs. ΔpirS	5775	0	5775	594.4	3	3	9.716	36	PAO1 vs. ΔpirS	6074	0.5921	6074	1295	2	2	4.69	18	PAO1 vs. ΔpirS	4497	0	4497	408.2	3	3	11.02	36	PAO1 vs. ΔpirS	3916	0	3916	433.7	3	3	9.029	36
	PAO1 vs. ΔpirA	5775	686.2	5089	594.4	3	3	8.561	36	PAO1 vs. ΔpirA	6074	2099	3975	1295	2	2	3.07	18	PAO1 vs. ΔpirA	4497	788.3	3709	408.2	3	3	9.085	36	PAO1 vs. ΔpirA	3916	50.1	3866	433.7	3	3	8.914	36
	PAO1 vs. ΔpiuA	5775	1884	3891	594.4	3	3	6.546	36	PAO1 vs. ΔpiuA	6074	3883	2191	1295	2	2	1.692	18	PAO1 vs. ΔpiuA	4497	5280	-783.2	408.2	3	3	1.919	36	PAO1 vs. ΔpiuA	3916	3903	13.35	433.7	3	3	0.03078	36
	PAO1 vs. ΔpirA piuA	5775	0	5775	594.4	3	3	9.716	36	PAO1 vs. ΔpirA piuA	6074	1636	4438	1295	2	2	3.427	18	PAO1 vs. ΔpirA piuA	4497	1535	2962	408.2	3	3	7.255	36	PAO1 vs. ΔpirA piuA	3916	770.8	3145	433.7	3	3	7.252	36
	pirAp-GFP									pirAp-GFP									pirAp-GFP									pirAp-GFP
	PAO1 vs. ΔpirR	10539	130.1	10409	594.4	3	3	17.51	36	PAO1 vs. ΔpirR	7820	65.51	7754	1295	2	2	5.988	18	PAO1 vs. ΔpirR	5269	236.5	5033	408.2	3	3	12.33	36	PAO1 vs. ΔpirR	3136	662.1	2474	433.7	3	3	5.704	36
	PAO1 vs. ΔpirS	10539	0	10539	594.4	3	3	17.73	36	PAO1 vs. ΔpirS	7820	0	7820	1295	2	2	6.038	18	PAO1 vs. ΔpirS	5269	522.3	4747	408.2	3	3	11.63	36	PAO1 vs. ΔpirS	3136	0	3136	433.7	3	3	7.23	36
	PAO1 vs. ΔpirA	10539	0	10539	594.4	3	3	17.73	36	PAO1 vs. ΔpirA	7820	590.6	7229	1295	2	2	5.582	18	PAO1 vs. ΔpirA	5269	940.1	4329	408.2	3	3	10.61	36	PAO1 vs. ΔpirA	3136	448.6	2687	433.7	3	3	6.196	36
	PAO1 vs. ΔpiuA	10539	6700	3839	594.4	3	3	6.458	36	PAO1 vs. ΔpiuA	7820	7959	-139.4	1295	2	2	0.1077	18	PAO1 vs. ΔpiuA	5269	5541	-272	408.2	3	3	0.6663	36	PAO1 vs. ΔpiuA	3136	2727	408.6	433.7	3	3	0.9422	36
	PAO1 vs. ΔpirA piuA	10539	0	10539	594.4	3	3	17.73	36	PAO1 vs. ΔpirA piuA	7820	202.1	7618	1295	2	2	5.882	18	PAO1 vs. ΔpirA piuA	5269	182.7	5087	408.2	3	3	12.46	36	PAO1 vs. ΔpirA piuA	3136	705.8	2430	433.7	3	3	5.603	36

## Sheet: fig S1
pBBR-GFP										piuAp-GFP									pirAp-GFP
Number of families	1									Number of families	1								Number of families	1
Number of comparisons per family	12									Number of comparisons per family	12								Number of comparisons per family	12
Alpha	0.05									Alpha	0.05								Alpha	0.05
Dunnett's multiple comparisons test	Mean Diff.	95.00% CI of diff.	Below threshold?	Summary	Adjusted P Value	A-?				Dunnett's multiple comparisons test	Mean Diff.	95.00% CI of diff.	Below threshold?	Summary	Adjusted P Value	A-?			Dunnett's multiple comparisons test	Mean Diff.	95.00% CI of diff.	Below threshold?	Summary	Adjusted P Value	A-?
DMSO vs. Chlorogenic acid	360	-841.8 to 1562	No	ns	0.9474	B	Chlorogenic acid			DMSO vs. Chlorogenic acid	-4256	-6070 to -2443	Yes	****	<0.0001	B	Chlorogenic acid		DMSO vs. Chlorogenic acid	85.39	-1208 to 1379	No	ns	0.9997	B	Chlorogenic acid
DMSO vs. Caffeic acid	195	-1007 to 1397	No	ns	0.9993	C	Caffeic acid			DMSO vs. Caffeic acid	-5803	-7616 to -3989	Yes	****	<0.0001	C	Caffeic acid		DMSO vs. Caffeic acid	-1325	-2619 to -31.70	Yes	*	0.0435	C	Caffeic acid
DMSO vs. Quercetin	-600.4	-1802 to 601.4	No	ns	0.5915	D	Quercetin			DMSO vs. Quercetin	-4631	-6444 to -2817	Yes	****	<0.0001	D	Quercetin		DMSO vs. Quercetin	-4906	-6199 to -3612	Yes	****	<0.0001	D	Quercetin
DMSO vs. Luteolin	305.1	-896.7 to 1507	No	ns	0.9811	E	Luteolin			DMSO vs. Luteolin	-1992	-3805 to -178.0	Yes	*	0.0285	E	Luteolin		DMSO vs. Luteolin	-1355	-2648 to -61.12	Yes	*	0.0382	E	Luteolin
DMSO vs. Quercetin + Chlorogenic acid	987.5	-214.3 to 2189	No	ns	0.134	F	Quercetin + Chlorogenic acid			DMSO vs. Quercetin + Chlorogenic acid	-3488	-5302 to -1675	Yes	***	0.0003	F	Quercetin + Chlorogenic acid		DMSO vs. Quercetin + Chlorogenic acid	-12317	-13610 to -11023	Yes	****	<0.0001	F	Quercetin + Chlorogenic acid
DMSO vs. apigenin	1798	596.3 to 3000	Yes	**	0.003	G	apigenin			DMSO vs. apigenin	1717	-96.75 to 3530	No	ns	0.0675	G	apigenin		DMSO vs. apigenin	1738	444.0 to 3031	Yes	**	0.007	G	apigenin
DMSO vs. Daidzein	335.1	-866.7 to 1537	No	ns	0.9652	H	Daidzein			DMSO vs. Daidzein	-18.54	-1832 to 1795	No	ns	>0.9999	H	Daidzein		DMSO vs. Daidzein	-127.4	-1421 to 1166	No	ns	0.9996	H	Daidzein
DMSO vs. Catechin	-117.9	-1320 to 1084	No	ns	0.9996	I	Catechin			DMSO vs. Catechin	-65.2	-1879 to 1748	No	ns	0.9999	I	Catechin		DMSO vs. Catechin	422.4	-871.1 to 1716	No	ns	0.9167	I	Catechin
DMSO vs. Naringenin	-140.7	-1343 to 1061	No	ns	0.9995	J	Naringenin			DMSO vs. Naringenin	-500.4	-2314 to 1313	No	ns	0.9673	J	Naringenin		DMSO vs. Naringenin	-111.4	-1405 to 1182	No	ns	0.9996	J	Naringenin
DMSO vs. Morin	659.9	-542.0 to 1862	No	ns	0.4917	K	Morin			DMSO vs. Morin	332	-1482 to 2146	No	ns	0.9967	K	Morin		DMSO vs. Morin	825	-468.5 to 2118	No	ns	0.3362	K	Morin
DMSO vs. Myricetin	-280.6	-1482 to 921.2	No	ns	0.9896	L	Myricetin			DMSO vs. Myricetin	-309.8	-2123 to 1504	No	ns	0.9971	L	Myricetin		DMSO vs. Myricetin	-348	-1642 to 945.5	No	ns	0.972	L	Myricetin
DMSO vs. Chrysin	-103.3	-1305 to 1099	No	ns	0.9996	M	Chrysin			DMSO vs. Chrysin	-637.3	-2451 to 1176	No	ns	0.8816	M	Chrysin		DMSO vs. Chrysin	-211.3	-1505 to 1082	No	ns	0.9973	M	Chrysin
Test details	Mean 1	Mean 2	Mean Diff.	SE of diff.	n1	n2	Cohen D	DF		Test details	Mean 1	Mean 2	Mean Diff.	SE of diff.	n1	n2	Cohen D	DF	Test details	Mean 1	Mean 2	Mean Diff.	SE of diff.	n1	n2	Cohen D	DF
DMSO vs. Chlorogenic acid	4287	3927	360	374.2	2	2	0.962	13		DMSO vs. Chlorogenic acid	8472	12728	-4256	564.7	2	2	7.538	13	DMSO vs. Chlorogenic acid	3648	3562	85.39	402.7	2	2	0.212	13
DMSO vs. Caffeic acid	4287	4091	195	374.2	2	2	0.5212	13		DMSO vs. Caffeic acid	8472	14275	-5803	564.7	2	2	10.28	13	DMSO vs. Caffeic acid	3648	4973	-1325	402.7	2	2	3.29	13
DMSO vs. Quercetin	4287	4887	-600.4	374.2	2	2	1.605	13		DMSO vs. Quercetin	8472	13103	-4631	564.7	2	2	8.201	13	DMSO vs. Quercetin	3648	8554	-4906	402.7	2	2	12.18	13
DMSO vs. Luteolin	4287	3981	305.1	374.2	2	2	0.8153	13		DMSO vs. Luteolin	8472	10464	-1992	564.7	2	2	3.527	13	DMSO vs. Luteolin	3648	5002	-1355	402.7	2	2	3.363	13
DMSO vs. Quercetin + Chlorogenic acid	4287	3299	987.5	374.2	2	2	2.639	13		DMSO vs. Quercetin + Chlorogenic acid	8472	11960	-3488	564.7	2	2	6.177	13	DMSO vs. Quercetin + Chlorogenic acid	3648	15964	-12317	402.7	2	2	30.58	13
DMSO vs. apigenin	4287	2488	1798	374.2	2	2	4.805	13		DMSO vs. apigenin	8472	6755	1717	564.7	2	2	3.04	13	DMSO vs. apigenin	3648	1910	1738	402.7	2	2	4.314	13
DMSO vs. Daidzein	4287	3951	335.1	374.2	2	2	0.8954	13		DMSO vs. Daidzein	8472	8491	-18.54	564.7	2	2	0.03283	13	DMSO vs. Daidzein	3648	3775	-127.4	402.7	2	2	0.3163	13
DMSO vs. Catechin	4287	4404	-117.9	374.2	2	2	0.3151	13		DMSO vs. Catechin	8472	8537	-65.2	564.7	2	2	0.1155	13	DMSO vs. Catechin	3648	3225	422.4	402.7	2	2	1.049	13
DMSO vs. Naringenin	4287	4427	-140.7	374.2	2	2	0.376	13		DMSO vs. Naringenin	8472	8972	-500.4	564.7	2	2	0.8863	13	DMSO vs. Naringenin	3648	3759	-111.4	402.7	2	2	0.2767	13
DMSO vs. Morin	4287	3627	659.9	374.2	2	2	1.763	13		DMSO vs. Morin	8472	8140	332	564.7	2	2	0.5879	13	DMSO vs. Morin	3648	2823	825	402.7	2	2	2.048	13
DMSO vs. Myricetin	4287	4567	-280.6	374.2	2	2	0.7499	13		DMSO vs. Myricetin	8472	8782	-309.8	564.7	2	2	0.5486	13	DMSO vs. Myricetin	3648	3996	-348	402.7	2	2	0.8642	13
DMSO vs. Chrysin	4287	4390	-103.3	374.2	2	2	0.276	13		DMSO vs. Chrysin	8472	9109	-637.3	564.7	2	2	1.129	13	DMSO vs. Chrysin	3648	3859	-211.3	402.7	2	2	0.5247	13
